# Supplementary material for: Epigenetic alterations to Polycomb targets precede malignant transition in a mouse model of breast cancer
Source: Sci Rep. 2018 Apr 3;8:5535. doi: 10.1038/s41598-018-24005-x (PMC5882905; doi:10.1038/s41598-018-24005-x)
Supplement: Supplementary file 2 — Dataset 1 [file 41598_2018_24005_MOESM2_ESM.xls]

## Sheet: S1
Primer	Target length	Regions	F primer	F Primer Tm	R primer	R Primer Tm	Target sequence
chr1-4352296	268	4352248-4352516	aggaagagagTTTGTGTTAGGTATTGTAGAAAGGTTT	58	cagtaatacgactcactatagggagaaggctATATACTCCCACAATAAAAAAATACTACC	57.3	ACCTGTGTCAGGTACTGCAGAAAGGCTTCGAAGCTCTGAGTGATCCTCCGGCTAAGAAGGACCACATGCTTATTCTTCGGGTCACCATTCCGGAAGACCACGAGCCTCCTTGGGGCACGGAGCATGCCAGGTGCCATGGTGGACATATTGGCAGTTGCAGGACAGAGCTGCACATGCGTGCTTATGGAGCGACTACTCAGCCAGGGCCGAGGGCGCCTGCGGGCCTTGTCCAGGTCAACTGGCAGCACCTTCTTATTGTGGGAGCACAC
chr4-3663764	211	3663736-3663947	aggaagagagTGGGATGTGGTTATTTGAGTTTATAT	58	cagtaatacgactcactatagggagaaggctAAAACAATTCTACCAAATAACTTTTCATA	58.5	CTGGGATGTGGCCACCTGAGTCTACATCCGGAGTCTAGGTGGACAGATAAATGTACCGTCACTGAATGGAGGCTGAGGTCCCAAGGAATCACAGGTTCTGCATTGACTCCTGGTGATGTGATTTTGAGCATGTCTCAATTTTGTGTGTAAAATGAGTGGCGCTCTGGCATAACTCACATGATACATGAAAAGCCATTTGGCAGAACTGCCTC
chr5-5024712	278	5024627-5024905	aggaagagagGGAGGAATTGTTTGAATTATTAATTAGAA	59.7	cagtaatacgactcactatagggagaaggctACCTATCAATACCCAAAAAACAACTTA	59.6	AGGAGGAACTGTTTGAACTATCAATCAGAAGTAGTGATAAAAAGCCCTACCGGGCTCTGTAGGAGATGTAATTAGATAAGTATCTCGCTCACTGAGTCTCTCATCTCACATGGGAATAAGGAGAAATACAGAATGCCATGGCAAAGATAAACTACCCTCATGTGCCCCGGAACACACTACTCAGGTTCTGTCCCAGTAATCACTAAGTGCCTTTTACATACAGAAAGTTCTGAATATTTTAATGGAATTTAGCAAGCTGTTTCTTGGGCACTGATAGGT
chr18-4980482	194	4980417-4980611	aggaagagagTTGTGGGTAGTAGGTGTTGTTGATA	59.6	cagtaatacgactcactatagggagaaggctCAAAACAAACTCAAACTCTAAAATCC	58.8	GCTGTGGGTAGCAGGTGCTGCTGACACGCAGCTGCCTTGATGAAGGAGTTCTGCTCCATCTGCTCCGGGTGGATCTATGCAAATTGCTTTGTTTCTCAGAAACATCTTATTTGTCTTGGGTAGGAGCCAGGCCTCTAATGTGGGTGGTGTGTTCTGTGTCGTAAACGTTGGACCCCAGAGCCTGAGCCTGTCTTG
chr17-4637001	224	4636873-4637097	aggaagagagTTATGGGTAGATGTAGGGTATTTTTG	58.8	cagtaatacgactcactatagggagaaggctTCCTTTTCCCAAACTCAACTATTTA	59.5	CCATGGGCAGATGCAGGGCACCTCTGCAAAGTGCACTCCGGCTCAGAAAGCCTGCCCATTGACACCACTTTCAAAGGAAGAGCCGCTTTCATCTCTAGCTGATTGTCAGACCTAAGGAAAGGCCTGCCGGCTGCTGCAGCAGAGCCAACCTGGCTGGCTGTTATCCACAAGAGAACAGCACCCCGACTCCCAGCCCCAGCAAACAGCTGAGCTTGGGAAAAGGA
